# Supplementary material for: Early Embryogenesis-Specific Expression of the Rice Transposon Ping Enhances Amplification of the MITE mPing
Source: PLoS Genet. 2014 Jun 12;10(6):e1004396. doi: 10.1371/journal.pgen.1004396 (PMC4055405; doi:10.1371/journal.pgen.1004396)
Supplement: Table S1 — De novo mPing insertion sites detected in F1 progenies. (XLSX) [file pgen.1004396.s009.xlsx]

## Sheet: Table S1
Inserted locus		Nearest gene			Locus-specific primers		Amplicon Size (bp)
Chromosome	Position (IRGSP-1.0)	Locus	Position	Distance	Forward primer (5' → 3')	Reverse primer (5' → 3')	mPing present	mPing absent
5	27995065	Os05g0562800	upstream	4400	TCATCGTAGACAGCAGTGGC	ATTGGACACGGAAACTCAGG	757	324
9	12271130	Os09g0369500	upstream	3710	CGAGATGTGGGCTAGTGATTAAG	GCCTCAAAGCAAGTAGTCCG	777	344
5	24649576	Os05g0501001	upstream	1439	TTGAATGATGAGGTGGAGGAG	AAGCCTGCAGCTTTTTCTTG	750	317
9	14936119	Os09g0416900	upstream	2186	TTCTCTTCTGATTGGTGCCC	AATCTCCCCTATCACCCTGG	768	335
1	42469355	Os01g0963800	upstream	1007	ATGTGGAGCCATTTCTCTGG	GGCAGCAAATGCATCTTTTC	769	336
12	24437496	-	-	>5000	CAGCAGAAGTGAGATCAGAATCAG	TGTGTTGAAACCGGAGTGAC	770	337
8	4340753	Os08g0174700	upstream	3418	TGATCCACTGATGATGGTCC	TCCCATAATCCCCTTCCTTC	758	325
12	2963500	Os12g0159100	3' UTR intron	-	TGCCCACCTATTGTTTCAGC	ACTTGGAATGACAAAACGCC	778	345
11	22123803	-	-	>5000	TTCTGAGAATTTTGCCCTGG	ACACCATCCAAAACATCACG	765	332
6	18971562	-	-	>5000	GATCTGTGAACTCAATGATGCC	TAGTTGCAATTTCATCCCCG	778	345
