# Supplementary material for: Early Embryogenesis-Specific Expression of the Rice Transposon Ping Enhances Amplification of the MITE mPing
Source: PLoS Genet. 2014 Jun 12;10(6):e1004396. doi: 10.1371/journal.pgen.1004396 (PMC4055405; doi:10.1371/journal.pgen.1004396)
Supplement: Table S2 — De novo mPing insertion sites detected in various tissues of a single EG4 plant. (XLSX) [file pgen.1004396.s010.xlsx]

## Sheet: Table S2
Inserted locus		Nearest gene			Locus-specific primers		Amplicon Size (bp)
Chromosome	Position (IRGSP-1.0)	Locus	Position	Distance	Forward primer (5' → 3')	Reverse primer (5' → 3')	mPing present	mPing absent
6	23888837	-	-	>5000	GCGGAAAACGAGAGACAATC	TGAATTGGAGCTGCTAGTTGG	733	300
3	25286350	Os03g0651100	5' UTR	-	GCAGGAACTGGAAATTTGGG	CGGAGACGCATTTAATCCAC	769	336
6	26427916	Os06g0646700	upstream	86	TAGAGAAGAAGCCGCCAAAG	TACCCGGTCACTGACGTATG	782	349
8	699354	Os08g0113000	downstream	778	GGCTCCTGACGAAATGAAAG	GCGCACAAAGATAGGTAGGC	745	312
5	18714995	Os05g0386400	downstream	392	TGACCTCTTCGTTCAACTGC	CGGGCTAATCTTCCAAACAG	759	326
3	16194613	Os03g0399532	upstream	2816	GACGGACGATTAAAATTGGG	GGCCCACAACTTGAGCTATC	734	301
4	34590615	Os04g0677100	upstream	2383	ATGAATCAGTTGGTTTGGCG	CCCCTTTGTTGTTGATTTGG	778	345
3	9769071	Os03g0284100	upstream	382	GTTCTTCCTTCTTCCGGAGC	CGTGGGAATCAAATGAGAGAG	756	323
