# Supplementary material for: Early Embryogenesis-Specific Expression of the Rice Transposon Ping Enhances Amplification of the MITE mPing
Source: PLoS Genet. 2014 Jun 12;10(6):e1004396. doi: 10.1371/journal.pgen.1004396 (PMC4055405; doi:10.1371/journal.pgen.1004396)
Supplement: Table S3 — mPing-SCAR markers used in this study. (XLSX) [file pgen.1004396.s011.xlsx]

## Sheet: Table S4
			Inserted locus		Amplicon Size (bp)
Marker name	Forward Primer Sequence (from 5' to 3')	Reverse Primer Sequence (from 5' to 3')	Chromosome	Position (IRGSP-1.0)	mPing present	mPing absent
MK1_42	TCCCATCCCATTTCCAGTCC	ACCATCTTGCATAGGTCCAC	1	1132975	777	344
MK1_75	AGAAGAAGAGGCGCAGATCG	TCCGAATCAAACAAGCCTGC	1	10987044	754	321
MK1_103	GAGGTAGTGCTTGGCATTGG	CACAGCAACGATGGTCTCAC	1	30895601	670	237
MK1_136	AACAACACTGCACTCGAAGC	TGCATCCAACAGACCAAAGC	1	42156581	714	281
MK2_33	GTATCTCCACCCATCCAGGC	TGGAACTAAACTCGGCCTATG	2	223440	728	295
MK2_63	ACAAACGCGACCAGAAAGTC	CACCTGCAAGGCATGGAAAG	2	13200714	799	366
MK2_84	CCCTTCACGATTCAGGAGAAC	CAACCGACCGGATTAAGCAC	2	23882557	669	236
MK2_114	TATAGCCCGCTGCTCTTCTC	TTGTGTTTGATGGCAGGTGG	2	32858536	678	245
MK3_65	TGCTCTTGTCGTTCACGTTC	GCTCTCAACTCCAACACGTC	3	3872618	658	225
MK3_41	GCAGGTCACAGGTTGTGTGA	CCTGTGTTTCTCCTATTCGT	3	11781493	735	302
MK3_108	TAACTGCCACCAGGAGTAGC	AAGGAAGAGGTGAGATGGGC	3	24855529	671	238
MK3_132	TCAGTTATCCTCTTCCCACTC	ATGGTGGTGGCCGAATAATG	3	31890843	719	286
MK4_30	CGTCGATGTGGGCTTGTTTC	GTTGACGATGACGCTGTCC	4	13285706	815	382
MK4_40	CTCACTCACTCTCACTGCCG	AGCTAGACAGCCAGACACAC	4	21600764	814	381
MK4_61	TATGGAGTGTGGGAATCGGC	CACTTGTAACCGCTGGATGC	4	28739872	758	325
MK4_77	GGATGTTGGCTCTTATGCAAG	GTGACTTTGGACTTTCGGGC	4	35422419	755	322
MK5_31	AGTGCATAGCTCAAGGCATC	TCTACGGCTCTTCTCTGTGC	5	4249078	626	193
MK5_38	CATGTTAATGAGGCCGAGGG	CCACTGTTTCCACAGATCGC	5	14654628	709	276
MK5_57	CCGGCTTAGGAACAGGAACC	CACATTGACACCTGGAACCG	5	22646609	725	292
MK5_68	ACGTGAATGGTAGGGCAAAC	AATCAGCCAGCATCCAACTG	5	28151164	754	321
MK6_29	AAACCCATTTGCTACGCATC	CAGGGAAAGTGTTACCTGGC	6	4005008	669	236
MK6_51	TGTCATGGCATCTGCTAAGG	TCTTCAGATTATGGGCTGGG	6	8316574	616	183
MK6_74	GTGTTTCGGATGGTGGACAG	TCTTCTCTCCTGCTTGTGGG	6	17106339	791	358
MK6_107	TCATGGTTGTGCTGTTGTGC	AAGATTCGTCTCGCGGTTTC	6	30049593	770	337
MK7_2	TGCCCTTAGATGGTACTACG	GAGACATCGCTTTGTGTACC	7	3667745	559	126
MK7_5	AGGTACAGAAACGCTTGACC	ACCAGTTACACAGCTTAGCC	7	11852825	734	301
MK7_45	GCTGCCTTAGCAATCGGTG	CTCAGGTACACGTTTGGTGC	7	22060085	668	235
MK7_61	TTCTCCTCCACCTCATCACC	TATCTCTTCCGCTCCGTTCC	7	29015072	708	275
MK8_22	TGCATTCACAAGTGGAGTGG	ACATCATAGCCATAGCCGCC	8	458415	732	299
MK8_38	AGTTAGCCAGTGTTGAATCGC	ACGCACGCATCAGTTTAGTC	8	9385127	767	334
MK8_44	GCCATCGGAAGAGAAAGGAG	TTCAACATTCCAACCCATCG	8	19452248	668	235
MK8_65	TAGTGGCCTTGCATGTGTTG	GGTCCATGAGCTTGGGTTTG	8	25881178	659	226
MK9_16	CCATACCCATCATTCCCATCC	CCACGTAAAGACAAGCGAGG	9	968867	616	183
MK9_24	TAGGATTCTCTGGGCTCTGC	ACAAGGCTGTATCCGCTGAC	9	7248582	664	231
MK9_47	CGTTTGATGTGGCAGGGTG	AGTCGGTGCAATCTTTGTCG	9	15873914	747	314
MK9_62	CCTGCAACTGTAACGACGAC	CCCAGCTTTCCGATGAATGG	9	20845249	791	358
MK10_3	CTCTTCATTGCACTGCACAA	TTAACCTCGTGTCGGAAGGA	10	4007946	604	171
MK10_6	TCTGCTTCCTGCACTGACTT	GATAGTGTGGCCGAGTATAT	10	9169250	594	161
MK10_10	GATGATGCTTCTGCATGCAC	AATCGGCAGGCCTGAATTAA	10	13102744	604	171
MK10_25	ACCTCGTTCTTGCTCTCAGG	AGTCAAATGGTGGTTCGTGC	10	21163118	787	354
MK11_29	GCACCGTTACCAGAAGGTTG	ACGCTTTCGGATACTCATTGG	11	7503887	802	369
MK11_38	CACAAACCCAAACATTGCCG	GGTTGGAGCGATGCTAATGG	11	14670749	796	363
MK11_47	TGCATGGTATCGTCCTCACC	TCCCTCCAGTCACAAACAGG	11	20490425	727	294
MK11_56	AAATGGGCACCAACAAAGGG	ATCTCTTCCTCTTGCTCGCC	11	25523876	808	375
MK12_3	CAACATGTAGATGCCAAGGA	ACTGGTTGCAACGATCTTGC	12	3119688	711	278
MK12_49	GCAATCCCTCGTCTCTTTCG	CAAGCGAGAACCAAGTCGTC	12	10612331	804	371
MK12_77	TGAACTGGTACACTCACAGTC	CAATAAACTCGGGCGGTAGC	12	23877483	699	266
MK12_88	CGGCGTTTAGCCCAGTAATC	CTCCAAGCCACCTGCTATATG	12	27035708	671	238
