# Supplementary material for: Early Embryogenesis-Specific Expression of the Rice Transposon Ping Enhances Amplification of the MITE mPing
Source: PLoS Genet. 2014 Jun 12;10(6):e1004396. doi: 10.1371/journal.pgen.1004396 (PMC4055405; doi:10.1371/journal.pgen.1004396)
Supplement: Table S4 — Plant materials used in this study. (XLSX) [file pgen.1004396.s012.xlsx]

## Sheet: Table S3
												Estimated copy number
ID	JP Number	Cultivar name	+1261 SNP*	Ping-N	Ping-1***	Ping-2	Ping-3	Ping-4	Ping-5	Ping-6	Ping-7	Ping	mPing
EG4	-	Gimbozu	C	-	C	+	+	+	+	+	+	7	553
Nipponabre	-	Nipponbare	T	+	A	-	-	-	-	-	-	1	51
A101	4510	RIKU AIKOKU	C	-	A	-	-	-	-	-	-	1	9
A102	4713	RIKU AIKOKU	C	-	A	-	-	-	-	-	-	1	8
A103	4774	HAKUBOU AIKOKU	C	-	A	-	-	-	-	-	-	N. D.	20
A104	4982	AIKOKU	C	-	A	-	-	-	-	-	-	1	19
A105	5247	A AIKOKU 2	T	+	B	-	-	-	-	-	-	1	24
A106	5419	AIKOKU	-	-	B	-	-	-	-	-	-	0	18
A107	5777	GOKUWASEAIKOKU	C	-	B/C	-	-	-	-	-	-	1	73
A108	5792	AIKOKUDAIKOKU	C	-	C	-	-	-	-	-	-	2	38
A109	5793	AIKOKUDAIKOKUMOCHI A	-	-	A	-	-	-	-	-	-	0	23
A110	5794	AIKOKUDAIKOKUMOCHI B	-	-	A	-	-	-	-	-	-	0	12
A111	5795	AIKOKUTAREHATOU	C	-	C	-	-	-	-	-	-	2	64
A112	5796	AIKOKUWAITOU	C	-	C	-	-	-	-	-	-	3	243
A113	5810	AIKOKUMITSURYUUTOU	C	-	C	-	-	-	-	-	-	2	277
A114	5998	NAKATEMUBOUAIKOKU	C	-	C	-	-	-	-	-	-	1	70
A115	5999	NAKATEAIKOKU 3	C	-	C	-	-	-	-	-	-	2	110
A116	6044	WAITOUAIKOKU	C	-	C	-	-	-	-	-	-	1	98
A117	6047	AIKOKUTAREHATOU	C	-	C	-	-	-	-	-	-	2	113
A118	6133	BOUZUAIKOKU	C	-	C	-	-	-	-	-	-	1	68
A119	6158	RIKUUAIKOKU 20	C	-	C	-	-	-	-	-	-	6	617
A120	6365	AIKOKU	C	-	C	-	-	-	-	-	-	1	146
A121	6369	AIKOKU	C	-	C	-	-	-	-	-	-	1	83
A122	6442	AIKOKU 70	C	-	C	-	-	-	-	-	-	1	50
A123	6730	AIKOKU	C	-	C	-	-	-	-	-	-	10	372
A124	6744	NAKATEAIKOKU	C	-	C	-	-	-	-	-	-	1	62
A125	6752	NAKATESHINAIKOKU	T	+	B	-	-	-	-	-	-	1	19
A126	6753	WASEAIKOKU	-	-	B	-	-	-	-	-	-	0	19
A127	6757	AIKOKU 1	-	-	A	-	-	-	-	-	-	0	21
A128	6768	AIKOKU	C	-	C	-	-	-	-	-	-	1	14
A129	6771	AIKOKUIBARAKI 1	C	-	C	-	-	-	-	-	-	N. D.	100
A130	6822	AIKOKUIBARAKI 2	C	-	C	-	-	-	-	-	-	2	186
A131	6915	AKITAWASEAIKOKU 5	T	+	B	-	-	-	-	-	-	1	20
A132	6927	WASEAIKOKU	C	-	C	-	-	-	-	-	-	1	43
A133	6928	WASEAIKOKU 2	C	-	C	-	-	-	-	-	-	1	12
A134	7013	AIKOKUHO	C	-	C	-	-	-	-	-	-	4	81
A135	7053	KAIRYOUAIKOKU 17	-	-	B	-	-	-	-	-	-	0	55
A136	7054	WASEAIKOKU 96	T	+	B	-	-	-	-	-	-	1	20
A137	7055	NAKATEAIKOKU 90	C	-	C	-	-	-	-	-	-	1	49
A138	7058	TOUKYOUMUBOUAIKOKU	C	-	C	-	-	-	-	-	-	1	65
A139	7084	AIKOKU 3	C	-	C	-	-	-	-	-	-	1	118
A140	7085	AIKOKUSAI 1	C	-	C	-	-	-	-	-	-	1	31
A141	7095	AIKOKU 20	C	-	C	-	-	-	-	-	-	2	140
A142	7096	AIKOKU 6	C	-	C	-	-	-	-	-	-	1	40
A143	7097	WASEAIKOKU 30	C	-	C	-	-	-	-	-	-	1	45
A144	7189	SHIZUOKAAIKOKU 1	C	-	C	-	-	-	-	-	-	1	23
A145	7198	AIKOKU 5	C	-	C	-	-	-	-	-	-	2	137
A146	7228	A AIKOKU 1	T	+	A	-	-	-	-	-	-	1	27
A147	7332	AIKOKU 3	C	-	C	-	-	-	-	-	-	1	116
A148	7556	AIKOKU A	-	-	B	-	-	-	-	-	-	0	30
A149	7560	CHOUBOUAIKOKU	-	-	B	-	-	-	-	-	-	0	32
A150	7576	SHINKANE/AIKOKU	T	+	B	-	-	-	-	-	-	1	18
A151	7621	KAIRYOUAIKOKUDAIKOKUGATA 1	-	-	B	-	-	-	-	-	-	0	41
A152	7622	KAIRYOUAIKOKUDAIKOKUGATA 2	-	-	B	-	-	-	-	-	-	0	29
A153	9192	BANAIKOKU	-	-	B	-	-	-	-	-	-	0	22
A154	9277	AIKOKU 68	C	-	C	-	-	-	-	-	-	2	21
A155	9285	AIKOKU 1(KYOUTO)	C	-	C	-	-	-	-	-	-	2	82
A156	9310	AIKOKU	-	-	B	-	-	-	-	-	-	0	24
A157	9412	AIKOKUMOCHI	C/T**	+	A	-	-	-	-	-	-	2	119
A158	9513	AIKOKU B	C	-	C	-	-	-	-	-	-	1	69
A159	9514	AIKOKU C	C	-	C	-	-	-	-	-	-	1	15
A160	9515	AIKOKU D	C	-	N.D.	-	-	-	-	-	-	5	61
A161	9516	AIKOKU F	T	+	B	-	-	-	-	-	-	1	44
A162	9517	AIKOKU G	-	-	B	-	-	-	-	-	-	0	17
A163	9650	AIKOKU	C	-	C	-	-	-	-	-	-	1	41
A164	9823	AIKOKU 1	C	-	C	-	-	-	-	-	-	1	67
A165	9824	AIKOKU 2	C	-	C	-	-	-	-	-	-	1	76
A166	10993	AIKOKU	C	-	C	-	-	-	-	-	-	2	65
A167	10994	AIKOKU(4X)	-	-	B	-	-	-	-	-	-	0	12
A168	14931	MUBOUAIKOKU	C	-	C	-	-	-	-	-	-	N. D.	42
A169	15007	KAIRYOUAIKOKU	-	-	B	-	-	-	-	-	-	0	41
A170	15051	WASEAIKOKU 3	C	-	C	-	-	-	-	-	-	1	35
A171	37731	W (WASEAIKOKU)	C	-	C	-	-	-	-	-	-	2	51
G172	6339	SHINGINBOUZU	-	-	B	-	-	-	-	-	-	0	34
G173	6356	GINBOUZU	T	+	A	-	-	-	-	-	-	1	40
G174	6439	GINBOUZUBANSEI	C	-	C	-	-	-	-	-	-	3	111
G175	6440	GINBOUZUCHUUSEI	C	-	C	-	-	-	-	-	-	1	40
G176	6441	WASEGINBOUZU	C	-	C	-	-	-	-	-	-	1	28
G177	6453	GINBOUZU 38(BAN)	C	-	C	-	-	-	-	-	-	1	48
G178	6627	TANGINBOUZU(1)(DS-1439)	C	-	C	-	-	-	-	-	-	1	50
G179	6628	TANGINBOUZU(2)(DS-1440)	C	-	C	-	-	-	-	-	-	1	54
G180	6629	TANGINBOUZU(3)(DS-1441)	-	-	B	-	-	-	-	-	-	0	13
G181	6750	GINBOUZUMIDASHI	C	-	C	-	-	-	-	-	-	1	39
G182	7100	FUKUIGINBOUZU	C	-	C	-	-	-	-	-	-	1	39
G183	7106	GINBOUZU 151	C	-	C	-	-	-	-	-	-	1	48
G184	7230	GINBOUZU 88	C	-	C	-	-	-	-	-	-	1	30
G185	9585	GINBOUZU 1	C	-	C	-	-	-	-	-	-	2	59
G186	9885	WASEGINBOUZU	C	-	C	-	-	-	-	-	-	1	28
G187	9900	GINBOUZU(MAJIRI)	T	+	B	-	-	-	-	-	-	1	33
G188	9955	GINBOUZU(MAJIRI)/0631	T	+	A	-	-	-	-	-	-	1	36
G189	9956	GINBOUZU(MAJIRI)/0632	T	+	B	-	-	-	-	-	-	1	36
G190	9957	GINBOUZU(MAJIRI)/0633	T	+	B	-	-	-	-	-	-	1	36
G191	9958	GINBOUZU(MAJIRI)/0634	T	+	C	-	-	-	-	-	-	1	45
G192	9959	GINBOUZU(MAJIRI)/0635	-	-	C	-	-	-	-	-	-	0	30
G193	15044	TANGINBOUZU	C	-	C	-	-	-	-	-	-	1	35
G194	34032	GINBOZU	-	-	B	-	-	-	-	-	-	0	24
(+) Present, (-) Absent
* +1261 SNP, C: the strains harboring C-type Ping, T: the strains harboring T-type Ping, -:the strains harboring no Ping.
** This strain may be outcrossed.
*** Ping-1 in EG4 is inserted into Pyong element which is absent at this locus in Nipponbare. A: Both Ping-1 and Pyong are absent, B: Only Pyong is present, C: Ping-1 is inserted into Pyong element
