# Supplementary material for: Early Embryogenesis-Specific Expression of the Rice Transposon Ping Enhances Amplification of the MITE mPing
Source: PLoS Genet. 2014 Jun 12;10(6):e1004396. doi: 10.1371/journal.pgen.1004396 (PMC4055405; doi:10.1371/journal.pgen.1004396)
Supplement: Table S5 — Ping-SCAR markers used in this study. (XLSX) [file pgen.1004396.s013.xlsx]

## Sheet: Table S5
				Inserted locus			Amplicon Size (bp)
Marker name	Forward Primer Sequence (from 5' to 3')	Inner Primer Sequence (from 5' to 3')	Reverse Primer Sequence (from 5' to 3')	Chromosome	Position (IRGSP-1.0)	Direction	Ping present	Ping absent
Ping-N	CATCGATCTGTGGAGCAAAC	CCTCTTCAATCCTAGTTGCTTGC	CTATACGCATTCATGCTGGGAAG	6	23521638	+	778	298
Ping-1	CCGGTTCGAGCCTTTTAAGCGAAAATC	CCCTCCAGTTCCTAATTTATTGGCGTTTTAGAC	AGGGTGTAGTTACAGCTCTGACTTCACCATCC	1	2640501	+	*	*
		AGCATTTGGTGTTCTACAACGTCGATTCTG
Ping-2	CGTACGTGGCTGTTTAGGTTC	CCTCTTCAATCCTAGTTGCTTGC	ACAAGTAGCTAAGGACCCTACTCCTAC	1	4220010	+	634	213
Ping-3	ACTTGCCGCTAGAGCAACTG	CCTCTTCAATCCTAGTTGCTTGC	CTTTGGTCGATCCGACATTG	3	28019800	+	735	194
Ping-4	CTCGAGAAATAAACACGAGCATG	CCTCTTCAATCCTAGTTGCTTGC	TTATGGGAAAACACAGGCTTTG	7	26460307	-	777	249
Ping-5	ACAGCAAACCAAAGGAGAGAG	CCTCTTCAATCCTAGTTGCTTGC	ATCTTGCTTCACATTTCATTCTTCTAC	9	13736143	-	637	242
Ping-6	TCTCAAAACCGGACACACAC	CCTCTTCAATCCTAGTTGCTTGC	TGAGTACTGTTTGGTACTGTGCTG	9	16690612	+	650	192
Ping-7	GAGCATTGATCCACAACCATG	CCTCTTCAATCCTAGTTGCTTGC	CTGTTGTGTCCGATCAACAGAAG	9	10863118	+	740	258
*Ping-1 in EG4 is inserted into Pyong element which is absent at this locus in Nipponbare. When Pyong harboring Ping is present at this locus, 1817bp PCR product will be obtained. When Pyong not harboring Ping is present at this locus, 963bp PCR product will be obtained. When Pyong is absent at this locus, 420bp product will be obtained.
