# Supplementary material for: Early Embryogenesis-Specific Expression of the Rice Transposon Ping Enhances Amplification of the MITE mPing
Source: PLoS Genet. 2014 Jun 12;10(6):e1004396. doi: 10.1371/journal.pgen.1004396 (PMC4055405; doi:10.1371/journal.pgen.1004396)
Supplement: Table S6 — Primer pairs used in this study. (XLSX) [file pgen.1004396.s014.xlsx]

## Sheet: Table S6
Marker name	Forward Primer Sequence (from 5' to 3')	Reverse Primer Sequence (from 5' to 3')	Amplicon Size (bp)
Ping-ORF1	AGCCACAACAGCAAGGTGAA	TGTTGAAGTGCCTTGGTTCG	128
Ping-ORF2	CGCTGAGGATGAGATCATGG	TTCCTTGGATGCAAACGATG	123
Pong-ORF1	TTGAAGGTTCATTGGTCACG	AAGTGCAAAAGGCTTTCCAA	159
Pong-ORF2	TCGAGGTGTACTGCGAGATG	CAGGTTCCTGAACGGTTGAT	140
UBQ5	ACCCTCGCCGACTACAACAT	TTGTGCTTGTGCTTCTGCTTC	125
